# Supplementary material for: Monogenean anchor morphometry: systematic value, phylogenetic signal, and evolution
Source: PeerJ. 2016 Feb 4;4:e1668. doi: 10.7717/peerj.1668 (PMC4783769; doi:10.7717/peerj.1668)
Supplement: Table S1 — Metadata of all 63 global Ligophorus species as of 3 December 2015. [file peerj-04-1668-s027.csv]

species	species_TA	host	host_TA	locality	region	publication_year	authors	title	journal_book	volume	pages
Ligophorus angustus	Euzet & Suriano, 1977	Chelon labrosus	Risso, 1826	Sete, Mediterranean (Type locality) Black Sea	Europe	1977	Euzet L & Suriano DM	Ligophorus n. g. (Monogenea: Ancyrocephalidae) parasite des Mugilidae (Téleostéens) en Méditerranée.	Buletin du Muséum National d’Histoire Naturelle, Série 3, Zoologie	472	799–821
Ligophorus szidati	Euzet & Suriano, 1977	Liza aurata	Risso, 1810	Sete, Mediterranean (Type locality) Black Sea	Europe	1977	Euzet L & Suriano DM	Ligophorus n. g. (Monogenea: Ancyrocephalidae) parasite des Mugilidae (Téleostéens) en Méditerranée.	Buletin du Muséum National d’Histoire Naturelle, Série 3, Zoologie	472	799–821
Ligophorus vanbenedenii	(Parona & Perugia, 1890) Euzet & Suriano, 1977	Liza aurata	Risso, 1810	Gulf of Genoa (type-locality); Israel; Sete, Mediterranean; Tumen River; East China Sea	Europe	1977	Euzet L & Suriano DM	Ligophorus n. g. (Monogenea: Ancyrocephalidae) parasite des Mugilidae (Téleostéens) en Méditerranée.	Buletin du Muséum National d’Histoire Naturelle, Série 3, Zoologie	472	799–821
Ligophorus confusus	Euzet & Suriano, 1977	Liza ramada	Risso, 1826	Sete, Mediterranean (Type locality) Black Sea	Europe	1977	Euzet L & Suriano DM	Ligophorus n. g. (Monogenea: Ancyrocephalidae) parasite des Mugilidae (Téleostéens) en Méditerranée.	Buletin du Muséum National d’Histoire Naturelle, Série 3, Zoologie	472	799–821
Ligophorus imitans	Euzet & Suriano, 1977	Liza ramada	Risso, 1826	Sete, Mediterranean (Type locality) Black Sea	Europe	1977	Euzet L & Suriano DM	Ligophorus n. g. (Monogenea: Ancyrocephalidae) parasite des Mugilidae (Téleostéens) en Méditerranée.	Buletin du Muséum National d’Histoire Naturelle, Série 3, Zoologie	472	799–821
Ligophorus acuminatus	Euzet & Suriano, 1977	Liza saliens	Risso, 1810	Sete, Mediterranean (Type locality) Black Sea	Europe	1977	Euzet L & Suriano DM	Ligophorus n. g. (Monogenea: Ancyrocephalidae) parasite des Mugilidae (Téleostéens) en Méditerranée.	Buletin du Muséum National d’Histoire Naturelle, Série 3, Zoologie	472	799–821
Ligophorus heteronchus	Euzet & Suriano, 1977	Liza saliens	Risso, 1810	Sete, Mediterranean (Type locality) Black Sea	Europe	1977	Euzet L & Suriano DM	Ligophorus n. g. (Monogenea: Ancyrocephalidae) parasite des Mugilidae (Téleostéens) en Méditerranée.	Buletin du Muséum National d’Histoire Naturelle, Série 3, Zoologie	472	799–821
Ligophorus macrocolpos	Euzet & Suriano, 1977	Liza saliens	Risso, 1810	Sete, Mediterranean (Type locality) Black Sea	Europe	1977	Euzet L & Suriano DM	Ligophorus n. g. (Monogenea: Ancyrocephalidae) parasite des Mugilidae (Téleostéens) en Méditerranée.	Buletin du Muséum National d’Histoire Naturelle, Série 3, Zoologie	472	799–821
Ligophorus minimus	Euzet & Suriano, 1977	Liza saliens	Risso, 1810	Sete, Mediterranean (Type locality) Black Sea	Europe	1977	Euzet L & Suriano DM	Ligophorus n. g. (Monogenea: Ancyrocephalidae) parasite des Mugilidae (Téleostéens) en Méditerranée.	Buletin du Muséum National d’Histoire Naturelle, Série 3, Zoologie	472	799–821
Ligophorus chabaudi	Euzet & Suriano, 1977	Mugil cephalus	Linnaeus, 1758	Sete, Mediterranean (Type locality); Black Sea; East China Sea; Sea of Japan	Europe	1977	Euzet L & Suriano DM	Ligophorus n. g. (Monogenea: Ancyrocephalidae) parasite des Mugilidae (Téleostéens) en Méditerranée.	Buletin du Muséum National d’Histoire Naturelle, Série 3, Zoologie	472	799–821
Ligophorus mugilinus	(Hargis, 1955) Euzet & Suriano, 1977	Mugil cephalus	Linnaeus, 1758	Alligator Harbour, Florida (Type locality); Sete, Mediterranean, Black Sea	North America	1977	Euzet L & Suriano DM	Ligophorus n. g. (Monogenea: Ancyrocephalidae) parasite des Mugilidae (Téleostéens) en Méditerranée.	Buletin du Muséum National d’Histoire Naturelle, Série 3, Zoologie	472	799–821
Ligophorus parvicirrus	Euzet & Sanfillipo, 1983	Liza ramada	Risso, 1826	Gulf of Lion	Europe	1983	Euzet L & Sanfilippo D	Ligophorus parvicirrus n. sp. (Monogenea: Ancyrocephalidae) parasite de Liza ramada (Risso, 1826) (Teleostei, Mugilidae).	Annales de Parasitologie Humaine et Compare´e	58	325–335
Ligophorus leporinus	(Zhang & Ji, 1981) Gusev, 1985	Mugil cephalus	Linnaeus, 1758	Fujian Province (Type locality); Black Sea	Asia	1985	Gusev AV	Order Dactylogyridea.	Bauer, O. N. (ed.), Key to Parasites of Freshwater Fish of the Fauna of the USSR. Parasitic Metazoans. Nauka, Leningrad	2	15–251
Ligophorus kaohsianghsieni	(Gusev, 1962) Gusev, 1985	Mugil soiuy	Basilewsky, 1855	Black Sea	Europe	1985	Gusev AV	Order Dactylogyridea.	Bauer, O. N. (ed.), Key to Parasites of Freshwater Fish of the Fauna of the USSR. Parasitic Metazoans. Nauka, Leningrad	2	15–251
Ligophorus huitrempe	Fernandez-Bargiela, 1987	Mugil cephalus	Linnaeus, 1758	Chile	South America	1987	Fernandez-Bargiela J	Los parasitos de la lisa Mugil cephalus L., en Chile: Sistematica y aspectos poblacionales (Perciformes: Mugilidae).	Gayana Zoologia	51	3–58
Ligophorus chenzhenensis	Hu & Li, 1992	Mugil cephalus	Linnaeus, 1758	Chongming Island, Shanghai, China (Type locality)	Asia	1992	Hu Z & Li D	Two new species of monogenetic trematodes of marine fishes Mugil cephalus from the Chongming Island, Shanghai, China.	Journal of Shanghai Teachers University (Natural Sciences)	21	67–70
Ligophorus hamulosus	Pan, 1999	Liza macrolepis	Smith, 1846	Hainan Island, China	Asia	1999	Pan J	Monogenea of marine fishes from Hainan Island V. One new species of the genus Ligophorus from the South China Sea.	Zoological Research	20	186–188
Ligophorus pilengas	Sarabeev & Balbuena, 2004	Mugil soiuy	Basilewsky, 1855	Off Ukraine	Europe	2004	Sarabeev VL & Balbuena JA	Ligophorus pilengas n. sp. (Monogenea: Ancyrocephalidae) from the introduced So-iuy mullet, Mugil soiuy (Teleostei: Mugilidae), in the Sea of Azov and the Black Sea.	Journal of Parasitology	90	222–228
Ligophorus mediterraneus	Sarabeev et al, 2005	Mugil cephalus	Linnaeus, 1758	Off Spain	Europe	2005	Sarabeev VL, Balbuena JA & Euzet L	Taxonomic status of Ligophorus mugilinus (Hargis, 1955) (Monogenea: Ancyrocephalidae), with a description of a new species of Ligophorus from Mugil cephalus (Teleostei: Mugilidae) in the Mediterranean basin.	Journal of Parasitology	91	1444–1451
Ligophorus cephali	Rubtsova et al, 2006	Mugil cephalus	Linnaeus, 1758	Gulf of Valencia & La Cava, Spain and Kerch Channel, Ukraine (Type localities)	Europe	2006	Rubtsova NY, Balbuena JA, Sarabeev JL, Blasco-Costa I & Euzet L	Description and morphometrical variability of a new species of Ligophorus and of Ligophorus chaubaudi (Monogenea: Dactylogyridae) on Mugil cephalus (Teleostei) from the Mediterranean Basin.	Journal of Parasitology	92	486–495
Ligophorus llewellyni	Dmitrieva et al, 2007	Liza haematocheilus	Temminck & Schlegel, 1845	Black Sea	Europe	2007	Dmitrieva EV, Gerasev PI & Pron’kina NV	Ligophorus llewellyni n. sp. (Monogenea: Ancyrocephalidae) from the redlip mullet Liza haematocheilus (Temminck & Schlegel) introduced into the Black Sea from the Far East.	Systematic Parasitology	67	51–64
Ligophorus cheleus	Rubtsova et al, 2007	Mugil cephalus	Linnaeus, 1758	Off Russia	Europe	2007	Rubtsova NY, Balbuena JA & Sarabeev VL	Three new species of Ligophorus (Monogenea: Dactylogyridae) on the gills of Mugil cephalus (Teleostei: Mugilidae) from the Japan Sea.	Journal of Parasitology	93	772–780
Ligophorus domnichi	Rubtsova et al, 2007	Mugil cephalus	Linnaeus, 1758	Off Russia	Europe	2007	Rubtsova NY, Balbuena JA & Sarabeev VL	Three new species of Ligophorus (Monogenea: Dactylogyridae) on the gills of Mugil cephalus (Teleostei: Mugilidae) from the Japan Sea.	Journal of Parasitology	93	772–780
Ligophorus pacificus	Rubtsova et al., 2007	Mugil cephalus	Linnaeus, 1758	Off Russia	Europe	2007	Rubtsova NY, Balbuena JA & Sarabeev VL	Three new species of Ligophorus (Monogenea: Dactylogyridae) on the gills of Mugil cephalus (Teleostei: Mugilidae) from the Japan Sea.	Journal of Parasitology	93	772–780
Ligophorus brasiliensis	Abdallah et al, 2009	Mugil liza	Valenciennes, 1836	Off Brazil	South America	2009	Abdallah VD, de Azevedo RK & Luque JL	Four new species of Ligophorus (Monogenea: Dactylogyridae) parasitic on Mugil liza (Actinopterygii: Mugilidae) from Guandu River, Southeastern Brazil.	Journal of Parasitology	95	855–864
Ligophorus guanduensis	Abdallah et al, 2009	Mugil liza	Valenciennes, 1836	Off Brazil	South America	2009	Abdallah VD, de Azevedo RK & Luque JL	Four new species of Ligophorus (Monogenea: Dactylogyridae) parasitic on Mugil liza (Actinopterygii: Mugilidae) from Guandu River, Southeastern Brazil.	Journal of Parasitology	95	855–864
Ligophorus lizae	Abdallah et al, 2009	Mugil liza	Valenciennes, 1836	Off Brazil	South America	2009	Abdallah VD, de Azevedo RK & Luque JL	Four new species of Ligophorus (Monogenea: Dactylogyridae) parasitic on Mugil liza (Actinopterygii: Mugilidae) from Guandu River, Southeastern Brazil.	Journal of Parasitology	95	855–864
Ligophorus tainhae	Abdallah et al, 2009	Mugil liza	Valenciennes, 1836	Off Brazil	South America	2009	Abdallah VD, de Azevedo RK & Luque JL	Four new species of Ligophorus (Monogenea: Dactylogyridae) parasitic on Mugil liza (Actinopterygii: Mugilidae) from Guandu River, Southeastern Brazil.	Journal of Parasitology	95	855–864
Ligophorus saladensis	Marcotegui & Martorelli, 2009	Mugil platanus	Gunther, 1880	Off Argentina	South America	2009	Marcotegui PS & Martorelli SR	Ligophorus saladensis n. sp. (Monogenea: Ancyrocephalidae) from Mugil platanus Gunther in Samborombon Bay, Argentina.	Systematic Parasitology	74	41–47
Ligophorus uruguayense	Siquier & Otrowski de Nunez, 2009	Mugil platanus	Gunther, 1880	Off Uruguay	South America	2009	Siquier GF & Otrowski de Nunez M	Ligophorus uruguayense sp. nov. (Monogenea, Ancyrocephalidae), a gill parasite from Mugil platanus (Mugiliformes, Mugilidae) in Uruguay.	Acta Parasitologica	54	95–102
Ligophorus bykhowskyi	Dmitrieva et al, 2012	Crenimugil crenilabis	Forsskal, 1775	Red Sea	Middle East	2012	Dmitrieva EV, Gerasev PI, Gibson DI, Pronkina NV & Galli P	Descriptions of eight new species of Ligophorus Euzet & Suriano, 1977. (Monogenea: Ancyrocephalidae) from Red Sea mullets.	Systematic Parasitology	81	203–237
Ligophorus zhangi	Dmitrieva et al, 2012	Crenimugil crenilabis	Forsskal, 1775	Red Sea	Middle East	2012	Dmitrieva EV, Gerasev PI, Gibson DI, Pronkina NV & Galli P	Descriptions of eight new species of Ligophorus Euzet & Suriano, 1977. (Monogenea: Ancyrocephalidae) from Red Sea mullets.	Systematic Parasitology	81	203–237
Ligophorus fluviatilis	(Bychowsky, 1949) Dmitrieva et al., 2012	Liza abu	Heckel, 1843	Iran	Middle East	2012	Dmitrieva EV, Gerasev PI, Gibson DI, Pronkina NV & Galli P	Descriptions of eight new species of Ligophorus Euzet & Suriano, 1977. (Monogenea: Ancyrocephalidae) from Red Sea mullets.	Systematic Parasitology	81	203–237
Ligophorus campanulatus	Dmitrieva et al, 2012	Liza carinata	Valenciennes, 1836	Red Sea	Middle East	2012	Dmitrieva EV, Gerasev PI, Gibson DI, Pronkina NV & Galli P	Descriptions of eight new species of Ligophorus Euzet & Suriano, 1977. (Monogenea: Ancyrocephalidae) from Red Sea mullets.	Systematic Parasitology	81	203–237
Ligophorus lebedevi	Dmitrieva et al, 2012	Liza carinata	Valenciennes, 1836	Red Sea	Middle East	2012	Dmitrieva EV, Gerasev PI, Gibson DI, Pronkina NV & Galli P	Descriptions of eight new species of Ligophorus Euzet & Suriano, 1977. (Monogenea: Ancyrocephalidae) from Red Sea mullets.	Systematic Parasitology	81	203–237
Ligophorus simpliciformis	Dmitrieva et al, 2012	Liza carinata	Valenciennes, 1836	Red Sea	Middle East	2012	Dmitrieva EV, Gerasev PI, Gibson DI, Pronkina NV & Galli P	Descriptions of eight new species of Ligophorus Euzet & Suriano, 1977. (Monogenea: Ancyrocephalidae) from Red Sea mullets.	Systematic Parasitology	81	203–237
Ligophorus bipartitus	Dmitrieva et al, 2012	Liza carinata	Valenciennes, 1836	Red Sea	Middle East	2012	Dmitrieva EV, Gerasev PI, Gibson DI, Pronkina NV & Galli P	Descriptions of eight new species of Ligophorus Euzet & Suriano, 1977. (Monogenea: Ancyrocephalidae) from Red Sea mullets.	Systematic Parasitology	81	203–237
Ligophorus mamaevi	Dmitrieva et al, 2012	Liza carinata	Valenciennes, 1836	Red Sea	Middle East	2012	Dmitrieva EV, Gerasev PI, Gibson DI, Pronkina NV & Galli P	Descriptions of eight new species of Ligophorus Euzet & Suriano, 1977. (Monogenea: Ancyrocephalidae) from Red Sea mullets.	Systematic Parasitology	81	203–237
Ligophorus surianoae	Dmitrieva et al, 2012	Liza carinata	Valenciennes, 1836	Red Sea	Middle East	2012	Dmitrieva EV, Gerasev PI, Gibson DI, Pronkina NV & Galli P	Descriptions of eight new species of Ligophorus Euzet & Suriano, 1977. (Monogenea: Ancyrocephalidae) from Red Sea mullets.	Systematic Parasitology	81	203–237
Ligophorus bantingensis	Soo & Lim, 2012	Chelon subviridis	Valenciennes, 1836	Off Carey Island, Malaysia (Type locality); off Iraq	Asia	2012	Soo OYM & Lim LHS	Eight new species of Ligophorus Euzet & Suriano, 1977 (Monogenea: Ancyrocephalidae) from mugilids off Peninsular Malaysia.	Raffles Bulletin of Zoology	60	241–264
Ligophorus careyensis	Soo & Lim, 2012	Chelon subviridis	Valenciennes, 1836	Off Carey Island, Malaysia	Asia	2012	Soo OYM & Lim LHS	Eight new species of Ligophorus Euzet & Suriano, 1977 (Monogenea: Ancyrocephalidae) from mugilids off Peninsular Malaysia.	Raffles Bulletin of Zoology	60	241–264
Ligophorus funnelus	Soo & Lim, 2012	Chelon subviridis	Valenciennes, 1836	Off Carey Island, Malaysia	Asia	2012	Soo OYM & Lim LHS	Eight new species of Ligophorus Euzet & Suriano, 1977 (Monogenea: Ancyrocephalidae) from mugilids off Peninsular Malaysia.	Raffles Bulletin of Zoology	60	241–264
Ligophorus navjotsodhii	Soo & Lim, 2012	Chelon subviridis	Valenciennes, 1836	Off Carey Island, Malaysia	Asia	2012	Soo OYM & Lim LHS	Eight new species of Ligophorus Euzet & Suriano, 1977 (Monogenea: Ancyrocephalidae) from mugilids off Peninsular Malaysia.	Raffles Bulletin of Zoology	60	241–264
Ligophorus parvicopulatrix	Soo & Lim, 2012	Chelon subviridis	Valenciennes, 1836	Off Carey Island, Malaysia	Asia	2012	Soo OYM & Lim LHS	Eight new species of Ligophorus Euzet & Suriano, 1977 (Monogenea: Ancyrocephalidae) from mugilids off Peninsular Malaysia.	Raffles Bulletin of Zoology	60	241–264
Ligophorus chelatus	Soo & Lim, 2012	Chelonsubviridis	Valenciennes, 1836	Off Carey Island, Malaysia	Asia	2012	Soo OYM & Lim LHS	Eight new species of Ligophorus Euzet & Suriano, 1977 (Monogenea: Ancyrocephalidae) from mugilids off Peninsular Malaysia.	Raffles Bulletin of Zoology	60	241–264
Ligophorus fenestrum	Soo & Lim, 2012	Valamugil buchanani	Bleeker, 1854	Off Langkawi Island, Malaysia	Asia	2012	Soo OYM & Lim LHS	Eight new species of Ligophorus Euzet & Suriano, 1977 (Monogenea: Ancyrocephalidae) from mugilids off Peninsular Malaysia.	Raffles Bulletin of Zoology	60	241–264
Ligophorus kedahensis	Soo & Lim, 2012	Valamugil buchanani	Bleeker, 1854	Off Langkawi Island, Malaysia	Asia	2012	Soo OYM & Lim LHS	Eight new species of Ligophorus Euzet & Suriano, 1977 (Monogenea: Ancyrocephalidae) from mugilids off Peninsular Malaysia.	Raffles Bulletin of Zoology	60	241–264
Ligophorus abditus	Dmitrieva et al., 2013	Mugil cephalus	Linnaeus, 1758	Zaliv Pos’yeta, Expedition Bay, Sea of Japan	Europe	2013	Dmitrieva EV, Gerasev PI & Gibson DI	Ligophorus abditus n. sp. (Monogenea: Ancyrocephalidae) and other species of Ligophorus Euzet & Suriano, 1977 infecting the flathead grey mullet L. in the Sea of Japan and the Yellow Sea.	Systematic Parasitology	85	117–130
Ligophorus maroccanus	El-Hafidi et al., 2013b	Mugil cephalus	Linnaeus, 1758	Morocco	Africa	2013	El Hafidi F, Berrada Rkhami O, de Buron I, Durand JD & Pariselle A	Ligophorus species (Monogenea: Ancyrocephalidae) from Mugil cephalus (Teleostei: Mugilidae) off Morocco with the description of a new species and remarks about the use of Ligophorus spp. as biological markers of host populations.	Folia Parasitologica	60	433–440
Ligophorus gabrioni	El-Hafidi et al., 2013a	Liza falcipinnis	Valenciennes, 1836	Off Dakar, Senegal	Africa	2013	El Hafidi F, Diamanka A, Berrada Rkhami O & Pariselle A	New species of Ligophorus (Monogenea, Ancyrocephalidae), parasite of Liza spp. (Teleostei, Mugilidae) off the Northwestern African coast.	Zoosystema	35	215–225
Ligophorus bazairii	El-Hafidi et al., 2013a	Liza grandsquamis	Valenciennes, 1836	Grand Lahou Lagoon, Ivory Coast	Africa	2013	El Hafidi F, Diamanka A, Berrada Rkhami O & Pariselle A	New species of Ligophorus (Monogenea, Ancyrocephalidae), parasite of Liza spp. (Teleostei, Mugilidae) off the Northwestern African coast.	Zoosystema	35	215–225
Ligophorus hamzati	El-Hafidi et al., 2013a	Liza grandsquamis	Valenciennes, 1836	Grand Lahou Lagoon, Ivory Coast	Africa	2013	El Hafidi F, Diamanka A, Berrada Rkhami O & Pariselle A	New species of Ligophorus (Monogenea, Ancyrocephalidae), parasite of Liza spp. (Teleostei, Mugilidae) off the Northwestern African coast.	Zoosystema	35	215–225
Ligophorus benhoussi	El-Hafidi et al., 2013a	Liza grandsquamis	Valenciennes, 1836	Grand Lahou Lagoon, Ivory Coast	Africa	2013	El Hafidi F, Diamanka A, Berrada Rkhami O & Pariselle A	New species of Ligophorus (Monogenea, Ancyrocephalidae), parasite of Liza spp. (Teleostei, Mugilidae) off the Northwestern African coast.	Zoosystema	35	215–225
Ligophorus sagmarius	Kritsky et al., 2013	Chelon subviridis	Valenciennes, 1836	Iraq	Middle East	2013	Kritsky DC, Khamees NR & Ali AH	Ligophorus spp. (Monogenoidea: Dactylogyridae) parasitizing mullets (Teleostei: Mugiliformes: Mugilidae) occurring in the fresh and brackish waters of the Shatt Al-Arab River and Estuary in southern Iraq, with the description of Ligophorus sagmarius sp. n. from the greenback mullet Chelon subviridis (Valenciennes).	Parasitology Research	112	4029–4041
Ligophorus rectus	Sarabeev et al., 2013	Liza tade	Forsskal, 1775	Zhangjiang, Guangdong, China	Asia	2013	Sarabeev V, Rubtsova N, Yang TB & Balbuena JA	Taxonomic revision of the Atlantic and Pacific species of Ligophorus (Monogenea, Dactylogyridae) from mullets with the proposal of a new genus and description of four new species.	Vestnik Zoologii	28	1–112
Ligophorus miroshnichenki	Sarabeev et al., 2013	Liza haematocheilus	Temminck & Schlegel, 1845	Sea of Japan; off Russia	Europe	2013	Sarabeev V, Rubtsova N, Yang TB & Balbuena JA	Taxonomic revision of the Atlantic and Pacific species of Ligophorus (Monogenea, Dactylogyridae) from mullets with the proposal of a new genus and description of four new species.	Vestnik Zoologii	28	1–112
Ligophorus triangularis	Sarabeev et al., 2013	Liza haematocheilus	Temminck & Schlegel, 1845	Sea of Japan; off Russia	Europe	2013	Sarabeev V, Rubtsova N, Yang TB & Balbuena JA	Taxonomic revision of the Atlantic and Pacific species of Ligophorus (Monogenea, Dactylogyridae) from mullets with the proposal of a new genus and description of four new species.	Vestnik Zoologii	28	1–112
Ligophorus yucatanensis	Rodriguez et al, 2015	Mugil cephalus	Linnaeus, 1758	Yucatan Peninsula, Mexico	Central America	2015	Rodríguez-González A, Míguez-Lozano R, Llopis-Belenguer C & Balbuena JA	A New Species of Ligophorus (Monogenea: Dactylogyridae) from the gills of the Flathead Mullet Mugil cephalus (Teleostei: Mugilidae) from Mexico.	Acta Parasitologica	60	767–776
Ligophorus belanaki	Soo & Lim, 2015	Chelon subviridis	Valenciennes, 1836	Off Carey Island, Malaysia (Type locality)	Asia	2015	Soo OYM & Lim LHS	A description of two new species of Ligophorus Euzet & Suriano, (Monogenea: Ancyrocephalidae) from Malaysian mugilid fish using principal component analysis and numerical taxonomy.	Journal of Helminthology	89	131–149
Ligophorus kederai	Soo & Lim, 2015	Valamugil buchanani	Bleeker, 1854	Off Langkawi Island, Malaysia	Asia	2015	Soo OYM & Lim LHS	A description of two new species of Ligophorus Euzet & Suriano, (Monogenea: Ancyrocephalidae) from Malaysian mugilid fish using principal component analysis and numerical taxonomy.	Journal of Helminthology	89	131–149
Ligophorus grandis	Soo et al., 2015	Valamugil buchanani	Bleeker, 1854	Off Johor	Asia	2015	Soo OYM, Tan WB & Lim LHS	Three new species of Ligophorus Euzet & Suriano, 1977 (Monogenea: Ancyrocephalidae) from Moolgarda buchanani (Bleeker) off Johor, Malaysia based on morphological, morphometric and molecular data.	Raffles Bulletin of Zoology	63	49–65
Ligophorus johorensis	Soo et al., 2015	Valamugil buchanani	Bleeker, 1854	Off Johor	Asia	2015	Soo OYM, Tan WB & Lim LHS	Three new species of Ligophorus Euzet & Suriano, 1977 (Monogenea: Ancyrocephalidae) from Moolgarda buchanani (Bleeker) off Johor, Malaysia based on morphological, morphometric and molecular data.	Raffles Bulletin of Zoology	63	49–65
Ligophorus liewi	Soo et al., 2015	Valamugil buchanani	Bleeker, 1854	Off Johor	Asia	2015	Soo OYM, Tan WB & Lim LHS	Three new species of Ligophorus Euzet & Suriano, 1977 (Monogenea: Ancyrocephalidae) from Moolgarda buchanani (Bleeker) off Johor, Malaysia based on morphological, morphometric and molecular data.	Raffles Bulletin of Zoology	63	49–65
